# Supplementary material for: Profiler: an open web platform for multi-omics analysis
Source: Bioinformatics. 2025 Dec 1;42(1):btaf644. doi: 10.1093/bioinformatics/btaf644 (PMC12784250; doi:10.1093/bioinformatics/btaf644)
Supplement: btaf644_Supplementary_Data [file btaf644_supplementary_data.zip]

Archive with 5 entries (4 files):
- Supplementary_data_Zirem_2025/
- Supplementary_data_Zirem_2025/Data1.csv
- Supplementary_data_Zirem_2025/Data2.csv
- Supplementary_data_Zirem_2025/Data3.csv
- Supplementary_data_Zirem_2025/Supplementary_figures_ZIREM.pdf
