# Supplementary material for: Profiler: an open web platform for multi-omics analysis
Source: Bioinformatics. 2025 Dec 1;42(1):btaf644. doi: 10.1093/bioinformatics/btaf644 (PMC12784250; doi:10.1093/bioinformatics/btaf644)
Supplement: btaf644_Supplementary_Data [file btaf644_supplementary_data.zip › Supplementary_data_Zirem_2025/Data1.csv]

	Pathway	Genes	Class
0	Myogenesis	ACTA1,TAGLN,RIT1,SGCD,TPM3,COL6A3,PFKM,SPTAN1,SIRT2	A
1	Epithelial Mesenchymal Transition	TAGLN,SGCD,LUM,COL12A1,TPM1,SERPINH1,COL6A3,TGFBI	A
2	Mitotic Spindle	ARFGEF1,RALBP1,MARCKS,ITSN1,TUBGCP3,SPTAN1	A
3	Apical Junction	CNN2,ACTA1,RAC2,NEXN,TGFBI,ACTG1	A
4	PI3K/AKT/mTOR Signaling	RIT1,PPP2R1B,CAB39,AKT1S1	A
5	Interferon Alpha Response	OAS1,MVB12A,HLA-C	A
6	Adipogenesis	RAB34,ITSN1,SPARCL1,IMMT	A
7	mTORC1 Signaling	RIT1,P4HA1,SERPINH1,IMMT	A
8	KRAS Signaling Up	ALDH1A3,MAP7,SPARCL1,F13A1	A
9	Coagulation	FGA,F2,SIRT2	A
10	Cholesterol Homeostasis	FABP5,ACTG1	A
11	UV Response Up	PRKCD,RAB27A,FKBP4	A
12	Apoptosis	LUM,F2,SPTAN1	A
13	Androgen Response	ALDH1A3,MAP7	A
14	Angiogenesis	LUM	A
15	Oxidative Phosphorylation	NDUFB7,MDH2,IDH2,GOT2,DLST,PDHB,LRPPRC,COX6B1,PRDX3,CS,GLUD1,ALDH6A1,SUCLA2,IDH3B,CYCS,SLC25A20,SLC25A12,ATP6V0C,SLC25A11,SLC25A4,FXN,ATP6V1C1,IDH3A	B
16	Fatty Acid Metabolism	MDH2,RAP1GDS1,DLST,GAD2,PDHB,ENO2,ENO3,BPHL,PTPRG,MCEE,SUCLA2,IDH3B,CD36,HADH	B
17	Myogenesis	DTNA,TGFB1,LDB3,ENO3,COX7A1,SOD3,GNAO1,CKMT2,BIN1,MB,FKBP1B,PICK1,NCAM1,CD36,CKB,PFKM	B
18	Pperoxisome	GNPAT,ABCD2,TTR,FABP6,PRDX1,IDH2,PEX5,CACNA1B,HRAS,SLC25A4	B
19	mTORC1 Signaling	MAP2K3,GOT1,CACYBP,ADD3,HSPE1,MLLT11,QDPR,PSAT1,PRDX1,CTH,SSR1,YKT6,PDK1,SKAP2	B
20	PI3K/AKT/mTOR Signaling	MAP2K3,VAV3,MAPK9,CDKN1B,PRKAA2,PIN1,IRAK4,HRAS,PDK1	B
21	Adipogenesis	PTCD3,NDUFB7,MDH2,ATL2,ABCB8,PRDX3,CS,QDPR,DHRS7,PDCD4,CD36,HADH,IDH3A	B
22	Apical Junction	SLC30A3,TSC1,CDH4,VCAN,ADAM23,FSCN1,DHX16,MVD,SLIT2,HADH,HRAS,DSC1,SKAP2	B
23	Glycolysis	ABCB6,GOT1,MDH2,PGAM1,GOT2,ENO2,HS2ST1,VCAN,COL5A1,CTH,RBCK1,ALDH7A1,PFKP	B
24	UV Response Up	LYN,CNP,RRAD,CREG1,NTRK3,TGFBRAP1,ENO2,SLC25A4,CLCN2,YKT6,ATP6V1C1	B
25	Mitotic Spindle	ARHGEF11,CLIP2,NIN,BIN1,PALLD,CEP131,FSCN1,TSC1,RASAL2,CDC42BPA,LLGL1,LRPPRC	B
26	heme Metabolism	MAP2K3,PRDX2,HBZ,ALDH6A1,ALDH1L1,CA1,ABCB6,SYNJ1,MARK3,ATP6V0A1,ADD2,SNCA	B
27	UV Response Dn	ATRN,GJA1,CDKN1B,DDAH1,SLC22A18,ADD3,ATP2C1,CDC42BPA,FBLN5	B
28	Xenobiotic Metabolism	PGRMC1,DHRS7,ABCD2,PMM1,NPC1,GSTO1,FAS,CD36,NDRG2,BPHL,EPHA2	B
29	p53 Pathway	VAMP8,TGFB1,PMM1,RRAD,FAS,ABAT,HRAS,CTSD,RRP8,PITPNC1,EPHA2	B
