# Supplementary material for: Profiler: an open web platform for multi-omics analysis
Source: Bioinformatics. 2025 Dec 1;42(1):btaf644. doi: 10.1093/bioinformatics/btaf644 (PMC12784250; doi:10.1093/bioinformatics/btaf644)
Supplement: btaf644_Supplementary_Data [file btaf644_supplementary_data.zip › Supplementary_data_Zirem_2025/Data2.csv]

	Pathway	Genes	Class
0	COLLAGENASE CLOSTRIDIUM HISTOLYTICUM	COL6A1,COL6A3,COL6A6	A
1	OSI 027	AKT1S1,MLST8	A
2	INFLIXIMAB	HLA-B,NFATC2,HLA-C	A
3	AMOXICILLIN	HLA-B,HLA-C	A
4	PEGINTERFERON ALFA 2A	OAS1,HLA-B	A
5	SULFASALAZINE	HLA-B,TYMP	A
6	AZACITIDINE	XRCC1,HBB	A
7	ETANERCEPT	HLA-B,NFATC2	A
8	MENADIONE	HBB,F2	A
9	LAPATINIB	HLA-B,HLA-C	A
10	HEPARIN	APOB,F2	A
11	VINCRISTINE	RALBP1,RAC2,ACTG1	A
12	EPTIFIBATIDE	FGA	A
13	LUSUTROMBOPAG	F2	A
14	DABIGATRAN	F2	A
15	DASATINIB	LYN,PDGFRA,IDH2,LIMK1,BRAF,IRAK4,CDC42BPA,HRAS,FGFR3,EPHA2	B
16	DABRAFENIB MESYLATE	MAP2K3,BRAF,MAP2K7	B
17	ACETAZOLAMIDE	MMP12,CA1,AQP4	B
18	GDC 0973	MAP2K3,BRAF,MAP2K7	B
19	SORAFENIB	LYN,PDGFRA,MAPK9,NTRK3,IDH2,LIMK1,BRAF,FGFR3,EPHA2	B
20	SELUMETINIB	MAP2K3,BRAF,MAP2K7,HRAS,FGFR3	B
21	MASITINIB	LYN,PDGFRA,FGFR3	B
22	LINIFANIB	LYN,PDGFRA,MAPK9,NTRK3,IRAK4,FGFR3,EPHA2	B
23	VALPROIC ACID	HDAC4,ALDH5A1,PRKAA2,FAS,ABAT,APEH	B
24	RG 1530	LYN,PDGFRA,MAPK9,NTRK3,LIMK1,IRAK4,FGFR3,EPHA2	B
25	TOZASERTIB	LYN,NTRK3,LIMK1,IRAK4,MARK3,FGFR3,EPHA2	B
26	ETHOXZOLAMIDE	CA1,AQP4,CA13	B
27	MLN 8054	LYN,NTRK3,FGFR3,EPHA2	B
28	PD173074	FGFR3,HRAS	B
29	MIDOSTAURIN	PDGFRA,NTRK3,IDH2,FGFR3	B
