# Supplementary material for: Profiler: an open web platform for multi-omics analysis
Source: Bioinformatics. 2025 Dec 1;42(1):btaf644. doi: 10.1093/bioinformatics/btaf644 (PMC12784250; doi:10.1093/bioinformatics/btaf644)
Supplement: btaf644_Supplementary_Data [file btaf644_supplementary_data.zip › Supplementary_data_Zirem_2025/Data3.csv]

covariate	coef	exp(coef)	se(coef)	coef lower 95%	coef upper 95%	exp(coef) lower 95%	exp(coef) upper 95%	cmp to	z	p	-log2(p)
CAB39	0.7211215641996911	2.0567386820090032	0.6309565438587829	-0.5155305375733903	1.9577736659727725	0.5971836821770816	7.083539172823157	0	1.142902108264826	0.2530792371314305	1.9823389426984808
RFTN1	0.6041906462067663	1.829770677586506	0.3674819271655892	-0.11606069600715985	1.3244419884206926	0.8904211766471681	3.7600865976282356	0	1.6441370351650382	0.10014789943947736	3.319795933347628
CLINT1	-0.27299472213453885	0.7610968045848713	0.32013087396327145	-0.9004397054418822	0.3544502611728045	0.406390928146214	1.42539684286675	0	-0.852759744022251	0.39379255213485986	1.3444922693251766
PALLD	-0.030765230807549847	0.969703202792594	0.2988753794913807	-0.6165502104763971	0.5550197488612973	0.5398034374151515	1.7419753864646679	0	-0.10293665159005541	0.9180132484320468	0.12341312064991998
HBB	1.1254987984779343	3.081753639636552	0.5683159894891977	0.011619927240863026	2.2393776697150054	1.0116877008491465	9.387487351523385	0	1.980410228277287	0.04765745157292341	4.3911543826318695
PGRMC1	-0.5689854649546776	0.5660994752169641	0.9739037623550231	-2.4778017635785785	1.3398308336692235	0.08392751548290382	3.8183975064316322	0	-0.5842317146191103	0.5590644268910702	0.8389135452708982
SPARCL1	-0.1991575116815162	0.8194208148170943	0.3493390488956939	-0.8838494659105531	0.48553444254752076	0.4131892882701917	1.6250432690705126	0	-0.570098053198115	0.5686111955042612	0.814485590069126
PGRMC2	0.589848083525053	1.8037143806526679	0.4064063301076681	-0.2066936865750726	1.3863898536251786	0.8132687269669558	4.000381988259369	0	1.45137523662288	0.14667540141070967	2.769301154608456
FKBP1A	-0.4969505496153197	0.6083830678440745	0.350022776001322	-1.1829825843466415	0.1890814851160021	0.30636361923406735	1.2081393938507488	0	-1.419766322901921	0.15567572234760974	2.683384121438057
FKBP4	-0.4040596664556624	0.6676042864989805	0.6296098934331007	-1.6380723818946412	0.8299530489833165	0.1943543223511073	2.293211069145402	0	-0.6417619396868576	0.5210277653730802	0.9405678396605042
APEH	0.21105343208759436	1.2349783407693828	0.49036231663386565	-0.7500390478904086	1.1721459120655973	0.4723481081837435	3.2289141752552672	0	0.4304030406259372	0.6669024838884483	0.5844522724516659
PRPS1;PRPS1L1	-0.26997808216721814	0.763396226144321	0.26015951548488825	-0.7798813627529897	0.23992519841855336	0.458460398558531	1.2711540624309547	0	-1.0377405633771648	0.2993908547778855	1.7398979415207567
PON2	-0.7080300436091397	0.4926136696852632	1.0392067328227175	-2.7448378124332047	1.328777725214925	0.06425872206516928	3.7764247367800867	0	-0.6813177987078394	0.49567042344680434	1.0125469188300813
EPS15L1	0.2244367900081341	1.2516175941096046	0.4994772175213876	-0.754520567432064	1.203394147448332	0.4702360071524319	3.331405035039995	0	0.4493433977266916	0.65318395613972	0.6144387398143428
SCIN	0.09101296935614518	1.0952832102843841	0.2891305080136638	-0.47567241318240533	0.6576983518946957	0.6214670333130015	1.9303442442242402	0	0.31478161879701766	0.7529274688649024	0.4094172012369948
MBP.1	0.40216645920912747	1.4950601784990396	0.4618691411428229	-0.5030804230012522	1.3074133414195073	0.6046651634514276	3.696599494131652	0	0.8707368026667239	0.38389787882000725	1.3812055061125306
PRKRA	-0.33676535867661284	0.714076372071909	0.5483068720120573	-1.411427080296058	0.7378963629428323	0.243795119572415	2.091531061186486	0	-0.6141913878278136	0.5390888637002804	0.8914049876747302
CAPZA1	-1.044870452332411	0.3517373831842561	0.48586104413256287	-1.99714060032326	-0.09260030434156208	0.13572281469136577	0.9115577731765007	0	-2.150554083210934	0.031511412851688174	4.987981749020407
DHRS7	0.08424002799610207	1.0878899865262373	0.30312864265276046	-0.5098811942858205	0.6783612502780246	0.600566925356473	1.970645689623308	0	0.2779019074505625	0.7810876596234372	0.3564436271766283
FABP5	-0.03891688571140598	0.961830647694334	0.7809418231954527	-1.5695347331955398	1.491700961772728	0.2081420013957949	4.444649271364181	0	-0.04983327125721878	0.9602552529821794	0.05851014398771398
Class_B	0.5327853920688014	1.7036710978255554	0.22861950152940078	0.08469940290767602	0.9808713812299268	1.088389850696339	2.6667790109482836	0	2.330445952793246	0.019782593430226265	5.659624618901928
